# Supplementary material for: The Molecular Identification and Antifungal Susceptibility of Clinical Isolates of Aspergillus Section Flavi from Three French Hospitals
Source: Microorganisms. 2023 Sep 28;11(10):2429. doi: 10.3390/microorganisms11102429 (PMC10609271; doi:10.3390/microorganisms11102429)
Supplement: Supplementary file 1 [file microorganisms-11-02429-s001.zip]

Archive with 1 entries (1 files):
- microorganisms-2626088-supplementary.pdf
